# Supplementary material for: Tasserkidriluscf.americanus (Clitellata, Naididae) – A new record from Slovakia confirms the dissimilarity between the European and North American populations
Source: Biodivers Data J. 2021 Oct 18;9:e72846. doi: 10.3897/BDJ.9.e72846 (PMC8547225; doi:10.3897/BDJ.9.e72846)
Supplement: Supplementary material 1 — Data associated to T.cf.americanus occurrence in Slovakia [file bdj-09-e72846-s001.xlsx]

## Sheet: Occurrences
occurrenceID	basisOfRecord	eventDate	kingdom	scientificName	taxonRank	decimalLatitude	decimalLongitude	geodeticDatum	countryCode	individualCount	organismQuantity	organismQuantityType
occ:SVK:Tass.amer.IK	PreservedSpecimen	2020-04-20	Animalia	Tasserkidrilus americanus (Brinkhurst & Cook, 1966)	species	48.0664	18.9897	unknown	SK	63	63	individuals

## Sheet: README
	GBIF IPT Template:
	Occurrence Data
	Use this template for filling in occurrence data. Upload the template to the IPT where it can be published in Darwin Core Archive (DwC-A) format. Note this template must be mapped to the Occurrence Core in the IPT.
Sheet Name	Purpose
Occurrences	This sheet is used to record a list of species at a particular place and normally on a specified date. Ideally locality information includes coordinates to support mapping.
	Notes:
	#1. The header row shows required and recommended terms. Hover over the cell to find out if it's required or recommended, and to obtain a definition of the term examples.
	#2. Additional columns can be added, but you should use DwC term names: http://rs.tdwg.org/dwc/terms/
	#3. Columns can be reordered, but the header name (equal to a DwC term name) cannot be changed.
	#4. Enter lists using the pipe (“|”) character as a separator, for applicable DwC terms only.
